# Supplementary material for: Targeting IGF2 to reprogram the tumor microenvironment for enhanced viro-immunotherapy
Source: Neuro Oncol. 2024 Jun 10;26(9):1602–16. doi: 10.1093/neuonc/noae105 (PMC11376453; doi:10.1093/neuonc/noae105)
Supplement: noae105_suppl_Supplementary_Tables_S1-S3_S5 [file noae105_suppl_supplementary_tables_s1-s3_s5.xlsx]

## Sheet: Table S1
Supplementary Table S1. Reagents and kits
Resource	Source	Cat#
LIVE/DEAD™ Fixable Aqua Dead Cell Stain Kit	Invitrogen	L34957
Cell Proliferation Kit I (MTT)	Roche	11465007001
Human IFN-gamma DuoSet ELISA	R&D Systems	DY285B
Human IGF2 ELISA Kit	LSBio	LS-F11731-1
Human IGF-I/IGF-1 DuoSet ELISA	R&D	DY291
Recombinant Human IGF-II/IGF2 Protein, CF	R&D Systems	292-G2
Recombinant Mouse IGF-II/IGF2 Protein, CF	R&D Systems	792-MG
Recombinant Human IGF-I/IGF-1 Protein, CF	R&D Systems	291-G1
Recombinant Mouse IGF-I/IGF-1 Protein, CF	R&D Systems	791-MG
Human IGF-II/IGF2 Antibody	R&D Systems	AF-292-NA
Mouse IGF-II/IGF2 Antibody	R&D Systems	AF792
Normal Goat IgG Control	R&D Systems	AB-108-C
Dual-Luciferase® Reporter Assay System	Promega	E1910
BAY 11-7082	Selleckchem	S2913

## Sheet: Table S2
Supplementary Table S2. Primer sequences for RT-PCR
Host specimen	Gene	Type	Sequence
Homo sapiens	IGF2	Forward	5'-CCGTGCTTCCGGACAACTT-3'
		Reverse	5'-CTGCTTCCAGGTGTCATATTGG-3'
	IGF1	Forward	5'-GCTCTTCAGTTCGTGTGTGGA-3'
		Reverse	5'-GCCTCCTTAGATCACAGCTCC-3'
	GATA2	Forward	5'-CATCAAGCCCAAGCGAAGA-3'
		Reverse	5'-TTTGACAGCTCCTCGAAGCA-3'
	18S rRNA	Forward	5'-GAGGGAGCCTGAGAAACGG-3'
		Reverse	5'-GTCGGGAGTGGGTAATTTGC-3'
Host specimen	Gene	Type	Sequence
Mouse	IGF2	Forward	5'-TCATGTCGTCTTCACACCTCTTCT-3'
		Reverse	5'-CCACACACGAACTGAAGAGCAT-3'
	IGF1	Forward	5'-ACAACTTCGATTTGAACCACATTC-3'
		Reverse	5'-GAGAGCTCAAACCATGCAAACT-3'
	ICAM1	Forward	5'-AAACCAGACCCTGGAACTGCAC-3'
		Reverse	5'-GCCTGGCATTTCAGAGTCTGCT-3'
	TGFβ	Forward	5'-CCGCAACAACGCCATCTATG-3'
		Reverse	5'-GGATCCACTTCCAACCCAGG-3'
	IL-10	Forward	5'-GGTTGCCAAGCCTTATCGGA-3'
		Reverse	5'-ACCTGCTCCACTGCCTTGCT-3'
	PD-L1	Forward	5'-TGCGGACTACAAGCGAATCACG-3'
		Reverse	5'-CTCAGCTTCTGGATAACCCTCG-3'
	Arg1	Forward	5'-CTGGAACCCAGAGAGAGCAT-3'
		Reverse	5'-GGCCTTTCTCTACCCCTCCT-3'
	TNFα	Forward	5'-GGTGCCTATGTCTCAGCCTCTT-3'
		Reverse	5'-GCCATAGAACTGATGAGAGGGAG-3'
Semi-quantitive PCR
Host specimen	Gene	Type	Sequence
Homo sapiens	hIGF2 P1	Forward	5'-CAGTCCTGAGGTGAGCTGCTGTGGC-3'
	hIGF2 P2	Forward	5'-ACCGGGCATTGCCCCCAGTCTCC-3'
	hIGF2 P3	Forward	5'-CGTCGCACATTCGGCCCCCGCGACT-3'
	hIGF2 P4	Forward	5'-TCCTCCTCCTCCTGCCCCAGCG-3'
	hIGF2 P1-4	Reverse	5'-CAGCAATGCAGCACGAGGCGAAGGC-3'
	GAPDH	Forward	5'-GGAGTCAACGGATTTGGTCG-3'
		Reverse	5'-GGAATCATATTGGAACATGTAAACC-3'

## Sheet: Table S3
Supplementary Table S3. Antibodies
Resource	Source	Identifier
Immunofluorescence and immunohistochemistory
Anti-IGF2	Invitrogen	MA5-17096
Anti-HSV-1	Abcam	ab9533
Anti-p-IGF1R	Abcam	ab39398
Anti-hIgG-Fc-HRP	Jackson Laboratory	109-035-008
Anti-ICP4	Abcam	ab6514
Anti-mouse IgG, Alexa Fluor 488 conjugate	Cell Signaling Technology	4408S
Anti-rabbit IgG, Alexa Fluor 594 conjugate	Cell Signaling Technology	8889S
InVivoMAb anti-mouse CD4	BioXCell	BE0119
InVivoMAb rat IgG2b isotype control	BioXCell	BE0090
InVivoPlus anti-mouse CD8α	BioXCell	BP0117
InVivoMAb anti-mouse Ly6G	BioXCell	BE0075-1
InVivoMAb anti-mouse PD-L1 (B7-H1)	BioXCell	BE0101
InVivoPure pH 7.0 Dilution Buffer	BioXCell	IP0070
Flow cytometry
LIVE/DEAD Fixable Near-IR Dead Cell Stain Kit	Invitrogen	L10119
LIVE/DEAD Fixable Aqua Dead Cell Stain Kit	Invitrogen	L34957
CD3, PerCP-Cy5.5 (17A2)	BD Biosciences	560527
CD4, FITC (GK1.5)	Miltenyi Biotec	130-120-819
CD8, PE (53-6.7)	Miltenyi Biotec	130-102-595
CD8 FITC (53-6.7)	Miltenyi Biotec	130-102-490
CD11b, PE-Cyanine7 (M1/70)	Invitrogen	25011281
CD11c, PE (HL3)	BD Biosciences	557401
CD44, PE-Cy7 (IM7)	BD Biosciences	560569
CD45, eFluor450 (30-F11)	Invitrogen	48045182
NK1.1, Brilliant Violet 510 (PK136)	Biolegend	108737
F4/80, PE-CF594 (T45-2342)	BD Biosciences	565613
Ly6C, APC (1G7.G10)	Miltenyi Biotec	130-102-341
Ly6G, FITC (1A8)	Miltenyi Biotec	130-102-296
PD1, APC (J43)	BD Biosciences	562671

## Sheet: Table S5
		GBM				BCBM
		GL261-N4 (n=10)		005 (n=4)		DB7 (n=4)		4T1 (n=5)
		PBS	oHSV	PBS	oHSV	PBS	oHSV	PBS	oHSV
	% of CD45+ cells	1	3.96735	0.75141	3.10691	3.33644	42.7157	1.7803	25.0292
	SEM	0.14114	0.909363	0.0141042	0.403958	1.31958	7.4931	0.377339	2.89809
