# Supplementary material for: Targeting IGF2 to reprogram the tumor microenvironment for enhanced viro-immunotherapy
Source: Neuro Oncol. 2024 Jun 10;26(9):1602–16. doi: 10.1093/neuonc/noae105 (PMC11376453; doi:10.1093/neuonc/noae105)
Supplement: noae105_suppl_Supplementary_Data [file noae105_suppl_supplementary_data.xlsx]

## Sheet: Mo GM-CSF (22)
File Name: C:\Users\Bio-Plex\Desktop\KAUR LAB\10-20-2020-JY-YO-BHB.rbx
Analyte: Mo GM-CSF (22)
Acquisition Date: 20-Oct-2020, 11:34 AM
Reader Serial Number: LX10020101421
Plate ID:
RP1 PMT (Volts): 563.37
RP1 Target: 3631
Analyte	Type	Well	Outlier	Description	FI	FI - Bkgd	Std Dev	%CV	Conc in Range	Obs Conc	Exp Conc	(Obs/Exp) * 100	Dilution
Mo GM-CSF (22)	B	B3,B4	0		12	12	1.41	11.79					1
Mo GM-CSF (22)	S1	A1,A2	0		24277	24265	35.36	0.15	2446.24	2446.24	2602	94	1
Mo GM-CSF (22)	S2	B1,B2	0		17469.5	17457.5	31.11	0.18	709.79	709.79	650.5	109	1
Mo GM-CSF (22)	S3	C1,C2	0		7794.5	7782.5	198.7	2.55	153.1	153.1	162.63	94	1
Mo GM-CSF (22)	S4	D1,D2	0		2839	2827	43.84	1.54	42	42	40.66	103	1
Mo GM-CSF (22)	S5	E1,E2	0		777	765	12.73	1.64	10.23	10.23	10.16	101	1
Mo GM-CSF (22)	S6	F1,F2	0		201	189	4.24	2.11	2.5	2.5	2.54	98	1
Mo GM-CSF (22)	S7	G1,G2	0		58	46	0.71	1.22	0.64	0.64	0.64	100	1
Mo GM-CSF (22)	S8	H1,H2	0		21.8	9.8	1.06	4.88	0.16	0.16	0.16	101	1
Mo GM-CSF (22)	S9	A3,A4	0		12.8	0.8	0.35	2.77	0.04	0.04	0.04	99	1
Mo GM-CSF (22)	X1	C3	0	JY DB7-PBS-1	11	-1	0	0		0.02			1
Mo GM-CSF (22)	X2	D3	0	JY DB7-PBS-2	14	2	0	0	0.06	0.06			1
Mo GM-CSF (22)	X3	E3	0	JY DB7-PBS-3	11.5	-0.5	0	0		0.02			1
Mo GM-CSF (22)	X4	F3	0	JY DB7-PBS-4	12	0	0	0		0.03			1
Mo GM-CSF (22)	X5	G3	0	JY DB7-PBS-5	12	0	0	0		0.03			1
Mo GM-CSF (22)	X6	H3	0	JY DB7-PBS-6	12	0	0	0		0.03			1
Mo GM-CSF (22)	X8	D4	0	JY DB7-Q-2	66	54	0	0	0.74	0.74			1
Mo GM-CSF (22)	X9	E4	0	JY DB7-Q-3	74	62	0	0	0.85	0.85			1
Mo GM-CSF (22)	X10	F4	0	JY DB7-Q-4	71	59	0	0	0.81	0.81			1
Mo GM-CSF (22)	X11	G4	0	JY DB7-Q-5	50	38	0	0	0.53	0.53			1
Mo GM-CSF (22)	X12	H4	0	JY DB7-Q-6	20.5	8.5	0	0	0.14	0.14			1
Mo GM-CSF (22)	X13	C5	0	JY DB7-D11mt-1	16	4	0	0	0.08	0.08			1
Mo GM-CSF (22)	X14	D5	0	JY DB7-D11mt-2	12.5	0.5	0	0		0.04			1
Mo GM-CSF (22)	X15	E5	0	JY DB7-D11mt-3	19.5	7.5	0	0	0.13	0.13			1
Mo GM-CSF (22)	X16	F5	0	JY DB7-D11mt-4	23	11	0	0	0.18	0.18			1
Mo GM-CSF (22)	X17	G5	0	JY DB7-D11mt-5	19	7	0	0	0.12	0.12			1
Mo GM-CSF (22)	X18	H5	0	JY DB7-D11mt-6	14	2	0	0	0.06	0.06			1
*** = Value not available; --- = Designated as an outlier
*Value = Value extrapolated beyond standard range
OOR = Out of Range; OOR> = Out of Range Above; OOR< = Out of Range Below
Exp Conc = Expected Concentration; Obs Conc = Observed Concentration
Conc in Range = Unknown sample concentrations within range where standards recovery is 70-130%
Conc In Range = 0.039 to 2446.241 (equivalent to 0.8 to 24265.0 FI - Bkgd)
Regression Type: Logistic - 5PL
Std. Curve: FI = -2.09439 + (30764.1 + 2.09439) / ((1 + (Conc / 359.294)^-0.815516))^1.249
FitProb. = 0.7768, ResVar. = 0.4441

## Sheet: Mo IFN-g (34)
File Name: C:\Users\Bio-Plex\Desktop\KAUR LAB\10-20-2020-JY-YO-BHB.rbx
Analyte: Mo IFN-g (34)
Acquisition Date: 20-Oct-2020, 11:34 AM
Reader Serial Number: LX10020101421
Plate ID:
RP1 PMT (Volts): 563.37
RP1 Target: 3631
Analyte	Type	Well	Outlier	Description	FI	FI - Bkgd	Std Dev	%CV	Conc in Range	Obs Conc	Exp Conc	(Obs/Exp) * 100	Dilution
Mo IFN-g (34)	B	B3,B4	0		18.5	18.5	2.12	11.47					1
Mo IFN-g (34)	S1	A1,A2	0		12440.5	12422	75.66	0.61	19760.7	19760.7	18400	107	1
Mo IFN-g (34)	S2	B1,B2	0		9038	9019.5	96.17	1.06	4375.58	4375.58	4600	95	1
Mo IFN-g (34)	S3	C1,C2	0		4649.5	4631	12.02	0.26	1168.63	1168.63	1150	102	1
Mo IFN-g (34)	S4	D1,D2	0		1545	1526.5	57.98	3.75	293.49	293.49	287.5	102	1
Mo IFN-g (34)	S5	E1,E2	0		391	372.5	4.24	1.09	69.17	69.17	71.88	96	1
Mo IFN-g (34)	S6	F1,F2	0		111	92.5	2.83	2.55	18.19	18.19	17.97	101	1
Mo IFN-g (34)	S7	G1,G2	0		39.5	21	2.12	5.37	4.69	4.69	4.49	104	1
Mo IFN-g (34)	S8	H1,H2	0		21.5	3	0.71	3.29	1.05	1.05	1.12	93	1
Mo IFN-g (34)	S9	A3,A4	0		18	-0.5	2.83	15.71	0.28	0.28	0.28	101	1
Mo IFN-g (34)	X1	C3	0	JY DB7-PBS-1	18	-0.5	0	0	0.28	0.28			1
Mo IFN-g (34)	X2	D3	0	JY DB7-PBS-2	14.5	-4	0	0					1
Mo IFN-g (34)	X3	E3	0	JY DB7-PBS-3	17	-1.5	0	0		0.05			1
Mo IFN-g (34)	X4	F3	0	JY DB7-PBS-4	17	-1.5	0	0		0.05			1
Mo IFN-g (34)	X5	G3	0	JY DB7-PBS-5	17	-1.5	0	0		0.05			1
Mo IFN-g (34)	X6	H3	0	JY DB7-PBS-6	18	-0.5	0	0	0.28	0.28			1
Mo IFN-g (34)	X8	D4	0	JY DB7-Q-2	16	-2.5	0	0					1
Mo IFN-g (34)	X9	E4	0	JY DB7-Q-3	17	-1.5	0	0		0.05			1
Mo IFN-g (34)	X10	F4	0	JY DB7-Q-4	16.5	-2	0	0					1
Mo IFN-g (34)	X11	G4	0	JY DB7-Q-5	18	-0.5	0	0	0.28	0.28			1
Mo IFN-g (34)	X12	H4	0	JY DB7-Q-6	14	-4.5	0	0					1
Mo IFN-g (34)	X13	C5	0	JY DB7-D11mt-1	16	-2.5	0	0					1
Mo IFN-g (34)	X14	D5	0	JY DB7-D11mt-2	21.5	3	0	0	1.05	1.05			1
Mo IFN-g (34)	X15	E5	0	JY DB7-D11mt-3	15.5	-3	0	0					1
Mo IFN-g (34)	X16	F5	0	JY DB7-D11mt-4	16	-2.5	0	0					1
Mo IFN-g (34)	X17	G5	0	JY DB7-D11mt-5	24	5.5	0	0	1.57	1.57			1
Mo IFN-g (34)	X18	H5	0	JY DB7-D11mt-6	20	1.5	0	0	0.73	0.73			1
*** = Value not available; --- = Designated as an outlier
*Value = Value extrapolated beyond standard range
OOR = Out of Range; OOR> = Out of Range Above; OOR< = Out of Range Below
Exp Conc = Expected Concentration; Obs Conc = Observed Concentration
Conc in Range = Unknown sample concentrations within range where standards recovery is 70-130%
Conc In Range = 0.284 to 19760.694 (equivalent to -0.5 to 12422.0 FI - Bkgd)
Regression Type: Logistic - 5PL
Std. Curve: FI = -1.67563 + (14055.7 + 1.67563) / ((1 + (Conc / 2052.07)^-0.947007))^1.11575
FitProb. = 0.9130, ResVar. = 0.2448

## Sheet: Mo IL-4 (39)
File Name: C:\Users\Bio-Plex\Desktop\KAUR LAB\10-20-2020-JY-YO-BHB.rbx
Analyte: Mo IL-4 (39)
Acquisition Date: 20-Oct-2020, 11:34 AM
Reader Serial Number: LX10020101421
Plate ID:
RP1 PMT (Volts): 563.37
RP1 Target: 3631
Analyte	Type	Well	Outlier	Description	FI	FI - Bkgd	Std Dev	%CV	Conc in Range	Obs Conc	Exp Conc	(Obs/Exp) * 100	Dilution
Mo IL-4 (39)	B	B3,B4	0		9	9	1.41	15.71					1
Mo IL-4 (39)	S1	A1,A2	0		20551	20542	53.74	0.26	6449.31	6449.31	6453	100	1
Mo IL-4 (39)	S2	B1,B2	0		11416	11407	296.98	2.6	1628.6	1628.6	1613.25	101	1
Mo IL-4 (39)	S3	C1,C2	0		3922	3913	74.95	1.91	393.84	393.84	403.31	98	1
Mo IL-4 (39)	S4	D1,D2	0		922.3	913.3	11.67	1.27	105.16	105.16	100.83	104	1
Mo IL-4 (39)	S5	E1,E2	0		130.5	121.5	0.71	0.54	24.19	24.19	25.21	96	1
Mo IL-4 (39)	S6	F1,F2	0		26.5	17.5	0.71	2.67	6.63	6.63	6.3	105	1
Mo IL-4 (39)	S7	G1,G2	0		11.5	2.5	0.71	6.15	1.45	1.45	1.58	92	1
Mo IL-4 (39)	S8	H1,H2	1								0.39		1
Mo IL-4 (39)	S9	A3,A4	1								0.1		1
Mo IL-4 (39)	X1	C3	0	JY DB7-PBS-1	9	0	0	0					1
Mo IL-4 (39)	X2	D3	0	JY DB7-PBS-2	8	-1	0	0					1
Mo IL-4 (39)	X3	E3	0	JY DB7-PBS-3	10	1	0	0					1
Mo IL-4 (39)	X4	F3	0	JY DB7-PBS-4	9	0	0	0					1
Mo IL-4 (39)	X5	G3	0	JY DB7-PBS-5	9	0	0	0					1
Mo IL-4 (39)	X6	H3	0	JY DB7-PBS-6	9	0	0	0					1
Mo IL-4 (39)	X8	D4	0	JY DB7-Q-2	8	-1	0	0					1
Mo IL-4 (39)	X9	E4	0	JY DB7-Q-3	8	-1	0	0					1
Mo IL-4 (39)	X10	F4	0	JY DB7-Q-4	9	0	0	0					1
Mo IL-4 (39)	X11	G4	0	JY DB7-Q-5	10	1	0	0					1
Mo IL-4 (39)	X12	H4	0	JY DB7-Q-6	9	0	0	0					1
Mo IL-4 (39)	X13	C5	0	JY DB7-D11mt-1	8.5	-0.5	0	0					1
Mo IL-4 (39)	X14	D5	0	JY DB7-D11mt-2	10.5	1.5	0	0		0.67			1
Mo IL-4 (39)	X15	E5	0	JY DB7-D11mt-3	9	0	0	0					1
Mo IL-4 (39)	X16	F5	0	JY DB7-D11mt-4	9	0	0	0					1
Mo IL-4 (39)	X17	G5	0	JY DB7-D11mt-5	8	-1	0	0					1
Mo IL-4 (39)	X18	H5	0	JY DB7-D11mt-6	9	0	0	0					1
*** = Value not available; --- = Designated as an outlier
*Value = Value extrapolated beyond standard range
OOR = Out of Range; OOR> = Out of Range Above; OOR< = Out of Range Below
Exp Conc = Expected Concentration; Obs Conc = Observed Concentration
Conc in Range = Unknown sample concentrations within range where standards recovery is 70-130%
Conc In Range = 1.449 to 6449.307 (equivalent to 2.5 to 20542.0 FI - Bkgd)
Regression Type: Logistic - 5PL
Std. Curve: FI = 1.10831 + (34757.9 - 1.10831) / ((1 + (Conc / 569.888)^-0.629404))^2.67634
FitProb. = 0.3470, ResVar. = 1.0583

## Sheet: Mo IL-6 (38)
File Name: C:\Users\Bio-Plex\Desktop\KAUR LAB\10-20-2020-JY-YO-BHB.rbx
Analyte: Mo IL-6 (38)
Acquisition Date: 20-Oct-2020, 11:34 AM
Reader Serial Number: LX10020101421
Plate ID:
RP1 PMT (Volts): 563.37
RP1 Target: 3631
Analyte	Type	Well	Outlier	Description	FI	FI - Bkgd	Std Dev	%CV	Conc in Range	Obs Conc	Exp Conc	(Obs/Exp) * 100	Dilution
Mo IL-6 (38)	B	B3,B4	0		12.5	12.5	2.12	16.97					1
Mo IL-6 (38)	S1	A1,A2	0		13943.5	13931	135.06	0.97	9641.65	9641.65	9486	102	1
Mo IL-6 (38)	S2	B1,B2	0		8742.5	8730	12.02	0.14	2336.58	2336.58	2371.5	99	1
Mo IL-6 (38)	S3	C1,C2	0		3210.3	3197.8	119.15	3.71	601.84	601.84	592.88	102	1
Mo IL-6 (38)	S4	D1,D2	0		854.8	842.3	3.89	0.45	150.47	150.47	148.22	102	1
Mo IL-6 (38)	S5	E1,E2	0		200.5	188	2.12	1.06	34.62	34.62	37.05	93	1
Mo IL-6 (38)	S6	F1,F2	0		64.5	52	12.02	18.64	10.06	10.06	9.26	109	1
Mo IL-6 (38)	S7	G1,G2	0		23	10.5	0	0	2.3	2.3	2.32	99	1
Mo IL-6 (38)	S8	H1,H2	0		14	1.5	0	0	0.55	0.55	0.58	95	1
Mo IL-6 (38)	S9	A3,A4	1								0.14		1
Mo IL-6 (38)	X1	C3	0	JY DB7-PBS-1	15	2.5	0	0	0.75	0.75			1
Mo IL-6 (38)	X2	D3	0	JY DB7-PBS-2	20	7.5	0	0	1.73	1.73			1
Mo IL-6 (38)	X3	E3	0	JY DB7-PBS-3	16	3.5	0	0	0.95	0.95			1
Mo IL-6 (38)	X4	F3	0	JY DB7-PBS-4	15	2.5	0	0	0.75	0.75			1
Mo IL-6 (38)	X5	G3	0	JY DB7-PBS-5	18	5.5	0	0	1.34	1.34			1
Mo IL-6 (38)	X6	H3	0	JY DB7-PBS-6	17	4.5	0	0	1.14	1.14			1
Mo IL-6 (38)	X8	D4	0	JY DB7-Q-2	10587.5	10575	0	0	3489.13	3489.13			1
Mo IL-6 (38)	X9	E4	0	JY DB7-Q-3	11796.5	11784	0	0	4688.21	4688.21			1
Mo IL-6 (38)	X10	F4	0	JY DB7-Q-4	10714	10701.5	0	0	3592.39	3592.39			1
Mo IL-6 (38)	X11	G4	0	JY DB7-Q-5	9366	9353.5	0	0	2666.18	2666.18			1
Mo IL-6 (38)	X12	H4	0	JY DB7-Q-6	2197.5	2185	0	0	397.94	397.94			1
Mo IL-6 (38)	X13	C5	0	JY DB7-D11mt-1	7149	7136.5	0	0	1669.71	1669.71			1
Mo IL-6 (38)	X14	D5	0	JY DB7-D11mt-2	4975	4962.5	0	0	1011.96	1011.96			1
Mo IL-6 (38)	X15	E5	0	JY DB7-D11mt-3	5823	5810.5	0	0	1243.41	1243.41			1
Mo IL-6 (38)	X16	F5	0	JY DB7-D11mt-4	7544.5	7532	0	0	1816.47	1816.47			1
Mo IL-6 (38)	X17	G5	0	JY DB7-D11mt-5	7410	7397.5	0	0	1765.37	1765.37			1
Mo IL-6 (38)	X18	H5	0	JY DB7-D11mt-6	4142.5	4130	0	0	808.2	808.2			1
*** = Value not available; --- = Designated as an outlier
*Value = Value extrapolated beyond standard range
OOR = Out of Range; OOR> = Out of Range Above; OOR< = Out of Range Below
Exp Conc = Expected Concentration; Obs Conc = Observed Concentration
Conc in Range = Unknown sample concentrations within range where standards recovery is 70-130%
Conc In Range = 0.550 to 9641.646 (equivalent to 1.5 to 13931.0 FI - Bkgd)
Regression Type: Logistic - 5PL
Std. Curve: FI = -1.17581 + (15873.3 + 1.17581) / ((1 + (Conc / 2559.15)^-1.29739))^0.79295
FitProb. = 0.5279, ResVar. = 0.7402

## Sheet: Mo IL-10 (56)
File Name: C:\Users\Bio-Plex\Desktop\KAUR LAB\10-20-2020-JY-YO-BHB.rbx
Analyte: Mo IL-10 (56)
Acquisition Date: 20-Oct-2020, 11:34 AM
Reader Serial Number: LX10020101421
Plate ID:
RP1 PMT (Volts): 563.37
RP1 Target: 3631
Analyte	Type	Well	Outlier	Description	FI	FI - Bkgd	Std Dev	%CV	Conc in Range	Obs Conc	Exp Conc	(Obs/Exp) * 100	Dilution
Mo IL-10 (56)	B	B3,B4	0		21.8	21.8	1.77	8.13					1
Mo IL-10 (56)	S1	A1,A2	0		23348.5	23326.8	252.44	1.08	147659	147659	161757	91	1
Mo IL-10 (56)	S2	B1,B2	0		20494.3	20472.5	38.54	0.19	42807.2	42807.2	40439.2	106	1
Mo IL-10 (56)	S3	C1,C2	0		11167.5	11145.8	88.39	0.79	9781.42	9781.42	10109.8	97	1
Mo IL-10 (56)	S4	D1,D2	0		3683	3661.3	48.08	1.31	2657.33	2657.33	2527.45	105	1
Mo IL-10 (56)	S5	E1,E2	0		785.5	763.8	13.44	1.71	606.84	606.84	631.86	96	1
Mo IL-10 (56)	S6	F1,F2	0		190.5	168.8	4.95	2.6	154.64	154.64	157.97	98	1
Mo IL-10 (56)	S7	G1,G2	0		64.8	43	1.77	2.73	44.08	44.08	39.49	112	1
Mo IL-10 (56)	S8	H1,H2	0		30.5	8.8	0.71	2.32	8.71	8.71	9.87	88	1
Mo IL-10 (56)	S9	A3,A4	1								2.47		1
Mo IL-10 (56)	X1	C3	0	JY DB7-PBS-1	18	-3.8	0	0					1
Mo IL-10 (56)	X2	D3	0	JY DB7-PBS-2	18	-3.8	0	0					1
Mo IL-10 (56)	X3	E3	0	JY DB7-PBS-3	18	-3.8	0	0					1
Mo IL-10 (56)	X4	F3	0	JY DB7-PBS-4	15.5	-6.3	0	0					1
Mo IL-10 (56)	X5	G3	0	JY DB7-PBS-5	20	-1.8	0	0					1
Mo IL-10 (56)	X6	H3	0	JY DB7-PBS-6	20	-1.8	0	0					1
Mo IL-10 (56)	X8	D4	0	JY DB7-Q-2	233.5	211.8	0	0	189.92	189.92			1
Mo IL-10 (56)	X9	E4	0	JY DB7-Q-3	377	355.3	0	0	303.2	303.2			1
Mo IL-10 (56)	X10	F4	0	JY DB7-Q-4	239	217.3	0	0	194.38	194.38			1
Mo IL-10 (56)	X11	G4	0	JY DB7-Q-5	186.5	164.8	0	0	151.32	151.32			1
Mo IL-10 (56)	X12	H4	0	JY DB7-Q-6	52	30.3	0	0	31.58	31.58			1
Mo IL-10 (56)	X13	C5	0	JY DB7-D11mt-1	48	26.3	0	0	27.54	27.54			1
Mo IL-10 (56)	X14	D5	0	JY DB7-D11mt-2	56	34.3	0	0	35.56	35.56			1
Mo IL-10 (56)	X15	E5	0	JY DB7-D11mt-3	68	46.3	0	0	47.19	47.19			1
Mo IL-10 (56)	X16	F5	0	JY DB7-D11mt-4	69.5	47.8	0	0	48.62	48.62			1
Mo IL-10 (56)	X17	G5	0	JY DB7-D11mt-5	35	13.3	0	0	13.82	13.82			1
Mo IL-10 (56)	X18	H5	0	JY DB7-D11mt-6	88	66.3	0	0	65.88	65.88			1
*** = Value not available; --- = Designated as an outlier
*Value = Value extrapolated beyond standard range
OOR = Out of Range; OOR> = Out of Range Above; OOR< = Out of Range Below
Exp Conc = Expected Concentration; Obs Conc = Observed Concentration
Conc in Range = Unknown sample concentrations within range where standards recovery is 70-130%
Conc In Range = 8.711 to 147658.771 (equivalent to 8.8 to 23326.8 FI - Bkgd)
Regression Type: Logistic - 5PL
Std. Curve: FI = 2.10557 + (24176.8 - 2.10557) / ((1 + (Conc / 13078.4)^-1.30305))^0.860294
FitProb. = 0.3868, ResVar. = 1.0105

## Sheet: Mo KC CXCL1 (57)
File Name: C:\Users\Bio-Plex\Desktop\KAUR LAB\10-20-2020-JY-YO-BHB.rbx
Analyte: Mo KC/CXCL1 (57)
Acquisition Date: 20-Oct-2020, 11:34 AM
Reader Serial Number: LX10020101421
Plate ID:
RP1 PMT (Volts): 563.37
RP1 Target: 3631
Analyte	Type	Well	Outlier	Description	FI	FI - Bkgd	Std Dev	%CV	Conc in Range	Obs Conc	Exp Conc	(Obs/Exp) * 100	Dilution
Mo KC/CXCL1 (57)	B	B3,B4	0		12.5	12.5	2.12	16.97					1
Mo KC/CXCL1 (57)	S1	A1,A2	1								26963		1
Mo KC/CXCL1 (57)	S2	B1,B2	0		10819.5	10807	34.65	0.32	7057.88	7057.88	6740.75	105	1
Mo KC/CXCL1 (57)	S3	C1,C2	0		6518.8	6506.3	252.08	3.87	1620.21	1620.21	1685.19	96	1
Mo KC/CXCL1 (57)	S4	D1,D2	0		2279.8	2267.3	3.18	0.14	445.31	445.31	421.3	106	1
Mo KC/CXCL1 (57)	S5	E1,E2	0		445.5	433	10.61	2.38	99.96	99.96	105.32	95	1
Mo KC/CXCL1 (57)	S6	F1,F2	0		103.5	91	0.71	0.68	26.73	26.73	26.33	102	1
Mo KC/CXCL1 (57)	S7	G1,G2	0		31.5	19	2.12	6.73	6.97	6.97	6.58	106	1
Mo KC/CXCL1 (57)	S8	H1,H2	0		16.5	4	0.71	4.29	1.48	1.48	1.65	90	1
Mo KC/CXCL1 (57)	S9	A3,A4	1								0.41		1
Mo KC/CXCL1 (57)	X1	C3	0	JY DB7-PBS-1	227	214.5	0	0	55.07	55.07			1
Mo KC/CXCL1 (57)	X2	D3	0	JY DB7-PBS-2	285	272.5	0	0	67.42	67.42			1
Mo KC/CXCL1 (57)	X3	E3	0	JY DB7-PBS-3	322.5	310	0	0	75.2	75.2			1
Mo KC/CXCL1 (57)	X4	F3	0	JY DB7-PBS-4	369	356.5	0	0	84.68	84.68			1
Mo KC/CXCL1 (57)	X5	G3	0	JY DB7-PBS-5	371.5	359	0	0	85.19	85.19			1
Mo KC/CXCL1 (57)	X6	H3	0	JY DB7-PBS-6	368	355.5	0	0	84.48	84.48			1
Mo KC/CXCL1 (57)	X8	D4	0	JY DB7-Q-2	7100	7087.5	0	0	1887.17	1887.17			1
Mo KC/CXCL1 (57)	X9	E4	0	JY DB7-Q-3	7530	7517.5	0	0	2117.99	2117.99			1
Mo KC/CXCL1 (57)	X10	F4	0	JY DB7-Q-4	7554	7541.5	0	0	2131.88	2131.88			1
Mo KC/CXCL1 (57)	X11	G4	0	JY DB7-Q-5	6048	6035.5	0	0	1433.54	1433.54			1
Mo KC/CXCL1 (57)	X12	H4	0	JY DB7-Q-6	4577	4564.5	0	0	967.56	967.56			1
Mo KC/CXCL1 (57)	X13	C5	0	JY DB7-D11mt-1	3332	3319.5	0	0	663.58	663.58			1
Mo KC/CXCL1 (57)	X14	D5	0	JY DB7-D11mt-2	34	21.5	0	0	7.77	7.77			1
Mo KC/CXCL1 (57)	X15	E5	0	JY DB7-D11mt-3	4363.5	4351	0	0	910.82	910.82			1
Mo KC/CXCL1 (57)	X16	F5	0	JY DB7-D11mt-4	4693	4680.5	0	0	999.35	999.35			1
Mo KC/CXCL1 (57)	X17	G5	0	JY DB7-D11mt-5	3955.5	3943	0	0	808.12	808.12			1
Mo KC/CXCL1 (57)	X18	H5	0	JY DB7-D11mt-6	2724	2711.5	0	0	534.22	534.22			1
*** = Value not available; --- = Designated as an outlier
*Value = Value extrapolated beyond standard range
OOR = Out of Range; OOR> = Out of Range Above; OOR< = Out of Range Below
Exp Conc = Expected Concentration; Obs Conc = Observed Concentration
Conc in Range = Unknown sample concentrations within range where standards recovery is 70-130%
Conc In Range = 1.483 to 7057.880 (equivalent to 4.0 to 10807.0 FI - Bkgd)
Regression Type: Logistic - 5PL
Std. Curve: FI = 1.26495 + (12324.6 - 1.26495) / ((1 + (Conc / 1561.3)^-1.26757))^0.953689
FitProb. = 0.2167, ResVar. = 1.5292

## Sheet: Mo MCP-1 CCL2 (51)
File Name: C:\Users\Bio-Plex\Desktop\KAUR LAB\10-20-2020-JY-YO-BHB.rbx
Analyte: Mo MCP-1/CCL2 (51)
Acquisition Date: 20-Oct-2020, 11:34 AM
Reader Serial Number: LX10020101421
Plate ID:
RP1 PMT (Volts): 563.37
RP1 Target: 3631
Analyte	Type	Well	Outlier	Description	FI	FI - Bkgd	Std Dev	%CV	Conc in Range	Obs Conc	Exp Conc	(Obs/Exp) * 100	Dilution
Mo MCP-1/CCL2 (51)	B	B3,B4	0		13	13	2.83	21.76					1
Mo MCP-1/CCL2 (51)	S1	A1,A2	1								69943		1
Mo MCP-1/CCL2 (51)	S2	B1,B2	0		17857.3	17844.3	167.23	0.94	18421.4	18421.4	17485.8	105	1
Mo MCP-1/CCL2 (51)	S3	C1,C2	0		10070.8	10057.8	97.23	0.97	4208.53	4208.53	4371.44	96	1
Mo MCP-1/CCL2 (51)	S4	D1,D2	0		2849	2836	190.21	6.68	1158.17	1158.17	1092.86	106	1
Mo MCP-1/CCL2 (51)	S5	E1,E2	0		408.5	395.5	32.53	7.96	260.35	260.35	273.21	95	1
Mo MCP-1/CCL2 (51)	S6	F1,F2	0		71.8	58.8	2.47	3.45	66.71	66.71	68.3	98	1
Mo MCP-1/CCL2 (51)	S7	G1,G2	0		24.8	11.8	1.06	4.29	21.43	21.43	17.08	126	1
Mo MCP-1/CCL2 (51)	S8	H1,H2	0		14.5	1.5	0.71	4.88	5.23	5.23	4.27	122	1
Mo MCP-1/CCL2 (51)	S9	A3,A4	0		12	-1	1.41	11.79			1.07		1
Mo MCP-1/CCL2 (51)	X1	C3	0	JY DB7-PBS-1	78	65	0	0	71.67	71.67			1
Mo MCP-1/CCL2 (51)	X2	D3	0	JY DB7-PBS-2	327	314	0	0	220.43	220.43			1
Mo MCP-1/CCL2 (51)	X3	E3	0	JY DB7-PBS-3	196.5	183.5	0	0	149.98	149.98			1
Mo MCP-1/CCL2 (51)	X4	F3	0	JY DB7-PBS-4	112	99	0	0	96.62	96.62			1
Mo MCP-1/CCL2 (51)	X5	G3	0	JY DB7-PBS-5	277	264	0	0	194.6	194.6			1
Mo MCP-1/CCL2 (51)	X6	H3	0	JY DB7-PBS-6	162	149	0	0	129.26	129.26			1
Mo MCP-1/CCL2 (51)	X8	D4	0	JY DB7-Q-2	15381.5	15368.5	0	0	9766.65	9766.65			1
Mo MCP-1/CCL2 (51)	X9	E4	0	JY DB7-Q-3	12802	12789	0	0	6272.72	6272.72			1
Mo MCP-1/CCL2 (51)	X10	F4	0	JY DB7-Q-4	12233	12220	0	0	5754.56	5754.56			1
Mo MCP-1/CCL2 (51)	X11	G4	0	JY DB7-Q-5	13203.5	13190.5	0	0	6677.62	6677.62			1
Mo MCP-1/CCL2 (51)	X12	H4	0	JY DB7-Q-6	11242	11229	0	0	4976.25	4976.25			1
Mo MCP-1/CCL2 (51)	X13	C5	0	JY DB7-D11mt-1	6294	6281	0	0	2392.57	2392.57			1
Mo MCP-1/CCL2 (51)	X14	D5	0	JY DB7-D11mt-2	2043	2030	0	0	883.85	883.85			1
Mo MCP-1/CCL2 (51)	X15	E5	0	JY DB7-D11mt-3	8815	8802	0	0	3516.41	3516.41			1
Mo MCP-1/CCL2 (51)	X16	F5	0	JY DB7-D11mt-4	8700	8687	0	0	3458.36	3458.36			1
Mo MCP-1/CCL2 (51)	X17	G5	0	JY DB7-D11mt-5	8298	8285	0	0	3261.44	3261.44			1
Mo MCP-1/CCL2 (51)	X18	H5	0	JY DB7-D11mt-6	5415	5402	0	0	2055.95	2055.95			1
*** = Value not available; --- = Designated as an outlier
*Value = Value extrapolated beyond standard range
OOR = Out of Range; OOR> = Out of Range Above; OOR< = Out of Range Below
Exp Conc = Expected Concentration; Obs Conc = Observed Concentration
Conc in Range = Unknown sample concentrations within range where standards recovery is 70-130%
Conc In Range = 5.228 to 18421.360 (equivalent to 1.5 to 17844.3 FI - Bkgd)
Regression Type: Logistic - 5PL
Std. Curve: FI = -0.117983 + (20135.7 + 0.117983) / ((1 + (Conc / 4140.15)^-1.38765))^1.01804
FitProb. = 0.0609, ResVar. = 2.4578

## Sheet: Mo RANTES CCL5 (55)
File Name: C:\Users\Bio-Plex\Desktop\KAUR LAB\10-20-2020-JY-YO-BHB.rbx
Analyte: Mo RANTES/CCL5 (55)
Acquisition Date: 20-Oct-2020, 11:34 AM
Reader Serial Number: LX10020101421
Plate ID:
RP1 PMT (Volts): 563.37
RP1 Target: 3631
Analyte	Type	Well	Outlier	Description	FI	FI - Bkgd	Std Dev	%CV	Conc in Range	Obs Conc	Exp Conc	(Obs/Exp) * 100	Dilution
Mo RANTES/CCL5 (55)	B	B3,B4	0		76.5	76.5	4.95	6.47					1
Mo RANTES/CCL5 (55)	S1	A1,A2	1								8605		1
Mo RANTES/CCL5 (55)	S2	B1,B2	0		7011	6934.5	67.88	0.97	2152.83	2152.83	2151.25	100	1
Mo RANTES/CCL5 (55)	S3	C1,C2	0		3144.5	3068	47.38	1.51	536.5	536.5	537.81	100	1
Mo RANTES/CCL5 (55)	S4	D1,D2	0		1149.8	1073.3	10.25	0.89	134.98	134.98	134.45	100	1
Mo RANTES/CCL5 (55)	S5	E1,E2	0		382.5	306	6.36	1.66	33.49	33.49	33.61	100	1
Mo RANTES/CCL5 (55)	S6	F1,F2	0		153.5	77	9.19	5.99	8.41	8.41	8.4	100	1
Mo RANTES/CCL5 (55)	S7	G1,G2	0		94	17.5	2.83	3.01	2.12	2.12	2.1	101	1
Mo RANTES/CCL5 (55)	S8	H1,H2	0		79.5	3	0.71	0.89	0.51	0.51	0.53	97	1
Mo RANTES/CCL5 (55)	S9	A3,A4	1								0.13		1
Mo RANTES/CCL5 (55)	X1	C3	0	JY DB7-PBS-1	2313.5	2237	0	0	343.06	343.06			1
Mo RANTES/CCL5 (55)	X2	D3	0	JY DB7-PBS-2	1740.5	1664	0	0	232.07	232.07			1
Mo RANTES/CCL5 (55)	X3	E3	0	JY DB7-PBS-3	2325.5	2249	0	0	345.57	345.57			1
Mo RANTES/CCL5 (55)	X4	F3	0	JY DB7-PBS-4	1071	994.5	0	0	123.3	123.3			1
Mo RANTES/CCL5 (55)	X5	G3	0	JY DB7-PBS-5	1677	1600.5	0	0	220.82	220.82			1
Mo RANTES/CCL5 (55)	X6	H3	0	JY DB7-PBS-6	1968.5	1892	0	0	274.18	274.18			1
Mo RANTES/CCL5 (55)	X8	D4	0	JY DB7-Q-2	5957	5880.5	0	0	1563.7	1563.7			1
Mo RANTES/CCL5 (55)	X9	E4	0	JY DB7-Q-3	6594	6517.5	0	0	1902.91	1902.91			1
Mo RANTES/CCL5 (55)	X10	F4	0	JY DB7-Q-4	6325	6248.5	0	0	1753.71	1753.71			1
Mo RANTES/CCL5 (55)	X11	G4	0	JY DB7-Q-5	6396	6319.5	0	0	1792.21	1792.21			1
Mo RANTES/CCL5 (55)	X12	H4	0	JY DB7-Q-6	4197	4120.5	0	0	845.22	845.22			1
Mo RANTES/CCL5 (55)	X13	C5	0	JY DB7-D11mt-1	5508	5431.5	0	0	1352.25	1352.25			1
Mo RANTES/CCL5 (55)	X14	D5	0	JY DB7-D11mt-2	2509	2432.5	0	0	384.97	384.97			1
Mo RANTES/CCL5 (55)	X15	E5	0	JY DB7-D11mt-3	5354	5277.5	0	0	1284.53	1284.53			1
Mo RANTES/CCL5 (55)	X16	F5	0	JY DB7-D11mt-4	3953	3876.5	0	0	766.64	766.64			1
Mo RANTES/CCL5 (55)	X17	G5	0	JY DB7-D11mt-5	4332.5	4256	0	0	890.83	890.83			1
Mo RANTES/CCL5 (55)	X18	H5	0	JY DB7-D11mt-6	4550	4473.5	0	0	967.1	967.1			1
*** = Value not available; --- = Designated as an outlier
*Value = Value extrapolated beyond standard range
OOR = Out of Range; OOR> = Out of Range Above; OOR< = Out of Range Below
Exp Conc = Expected Concentration; Obs Conc = Observed Concentration
Conc in Range = Unknown sample concentrations within range where standards recovery is 70-130%
Conc In Range = 0.509 to 2152.832 (equivalent to 3.0 to 6934.5 FI - Bkgd)
Regression Type: Logistic - 5PL
Std. Curve: FI = -0.948526 + (26995.4 + 0.948526) / ((1 + (Conc / 1345.45)^-0.480767))^2.31714
FitProb. = 0.9952, ResVar. = 0.0048

## Sheet: Mo TNF-a (21)
File Name: C:\Users\Bio-Plex\Desktop\KAUR LAB\10-20-2020-JY-YO-BHB.rbx
Analyte: Mo TNF-a (21)
Acquisition Date: 20-Oct-2020, 11:34 AM
Reader Serial Number: LX10020101421
Plate ID:
RP1 PMT (Volts): 563.37
RP1 Target: 3631
Analyte	Type	Well	Outlier	Description	FI	FI - Bkgd	Std Dev	%CV	Conc in Range	Obs Conc	Exp Conc	(Obs/Exp) * 100	Dilution
Mo TNF-a (21)	B	B3,B4	0		8.5	8.5	2.12	24.96					1
Mo TNF-a (21)	S1	A1,A2	0		21899	21890.5	46.67	0.21	23891.7	23891.7	23984	100	1
Mo TNF-a (21)	S2	B1,B2	0		10159	10150.5	131.52	1.29	6064.31	6064.31	5996	101	1
Mo TNF-a (21)	S3	C1,C2	0		3400	3391.5	55.15	1.62	1473.87	1473.87	1499	98	1
Mo TNF-a (21)	S4	D1,D2	0		992	983.5	33.23	3.35	380.84	380.84	374.75	102	1
Mo TNF-a (21)	S5	E1,E2	0		252.5	244	6.36	2.52	92.49	92.49	93.69	99	1
Mo TNF-a (21)	S6	F1,F2	0		70	61.5	1.41	2.02	23.74	23.74	23.42	101	1
Mo TNF-a (21)	S7	G1,G2	0		23.5	15	0.71	3.01	5.9	5.9	5.86	101	1
Mo TNF-a (21)	S8	H1,H2	0		12	3.5	0	0	1.31	1.31	1.46	89	1
Mo TNF-a (21)	S9	A3,A4	0		10	1.5	2.83	28.28	0.47	0.47	0.37	127	1
Mo TNF-a (21)	X1	C3	0	JY DB7-PBS-1	8	-0.5	0	0					1
Mo TNF-a (21)	X2	D3	0	JY DB7-PBS-2	8	-0.5	0	0					1
Mo TNF-a (21)	X3	E3	0	JY DB7-PBS-3	8	-0.5	0	0					1
Mo TNF-a (21)	X4	F3	0	JY DB7-PBS-4	8	-0.5	0	0					1
Mo TNF-a (21)	X5	G3	0	JY DB7-PBS-5	7	-1.5	0	0					1
Mo TNF-a (21)	X6	H3	0	JY DB7-PBS-6	10	1.5	0	0	0.47	0.47			1
Mo TNF-a (21)	X8	D4	0	JY DB7-Q-2	17	8.5	0	0	3.33	3.33			1
Mo TNF-a (21)	X9	E4	0	JY DB7-Q-3	31	22.5	0	0	8.83	8.83			1
Mo TNF-a (21)	X10	F4	0	JY DB7-Q-4	27	18.5	0	0	7.27	7.27			1
Mo TNF-a (21)	X11	G4	0	JY DB7-Q-5	18	9.5	0	0	3.73	3.73			1
Mo TNF-a (21)	X12	H4	0	JY DB7-Q-6	13	4.5	0	0	1.72	1.72			1
Mo TNF-a (21)	X13	C5	0	JY DB7-D11mt-1	17	8.5	0	0	3.33	3.33			1
Mo TNF-a (21)	X14	D5	0	JY DB7-D11mt-2	11.5	3	0	0	1.1	1.1			1
Mo TNF-a (21)	X15	E5	0	JY DB7-D11mt-3	22	13.5	0	0	5.31	5.31			1
Mo TNF-a (21)	X16	F5	0	JY DB7-D11mt-4	16	7.5	0	0	2.93	2.93			1
Mo TNF-a (21)	X17	G5	0	JY DB7-D11mt-5	13	4.5	0	0	1.72	1.72			1
Mo TNF-a (21)	X18	H5	0	JY DB7-D11mt-6	12	3.5	0	0	1.31	1.31			1
*** = Value not available; --- = Designated as an outlier
*Value = Value extrapolated beyond standard range
OOR = Out of Range; OOR> = Out of Range Above; OOR< = Out of Range Below
Exp Conc = Expected Concentration; Obs Conc = Observed Concentration
Conc in Range = Unknown sample concentrations within range where standards recovery is 70-130%
Conc In Range = 0.466 to 23891.676 (equivalent to 1.5 to 21890.5 FI - Bkgd)
Regression Type: Logistic - 5PL
Std. Curve: FI = 0.452811 + (51706.4 - 0.452811) / ((1 + (Conc / 15294.8)^-0.670674))^1.54949
FitProb. = 0.9780, ResVar. = 0.1131
